# Supplementary material for: On the Fractionation and Physicochemical Characterisation of Self-Assembled Chitosan–DNA Polyelectrolyte Complexes
Source: Polymers (Basel). 2023 Apr 28;15(9):2115. doi: 10.3390/polym15092115 (PMC10180698; doi:10.3390/polym15092115)
Supplement: Supplementary file 1 [file polymers-15-02115-s001.zip]

Archive with 1 entries (1 files):
- polymers-2100839-SI.pdf
